# Supplementary material for: Understanding the evolutionary trend of intrinsically structural disorders in cancer relevant proteins as probed by Shannon entropy scoring and structure network analysis
Source: BMC Bioinformatics. 2019 Feb 4;19(Suppl 13):549. doi: 10.1186/s12859-018-2552-0 (PMC7394331; doi:10.1186/s12859-018-2552-0)
Supplement: Supplementary file 2 — Shannon entropy score of proteins under Endophilin-B1 family responsible for Breast cancer. (XLSX 10 kb) [file 12859_2018_2552_MOESM2_ESM.xlsx]

## Sheet: Additional File 1
Breast Cancer
Endophilin-B1	Shannon entropy score
SH3G3_DROME	2.90732
SH3G3_MOUSE	2.8823
Q6TGT7_DANRE	2.87386
Q1MT71_DANRE	2.887
Q8BXU5_MOUSE	2.85263
O61843_CAEEL	2.90327
Q8SYD9_DROME	3.01822
Q20005_CAEEL	2.99801
SHLB1_HUMAN	2.98985
YNQA_SCHPO	3.07839
Q1K8A1_NEUCR	3.00004
RHG17_RAT	3.00822
RHG44_HUMAN	2.96597
Q9XW43_CAEEL	2.87882
Q94211_CAEEL	2.86767
DNMBP_HUMAN	2.98116
AMPH_RAT	2.96603
Q21004_CAEEL	2.79228
HOB1_SCHPO	2.89469
RV167_YEAST	2.96398
Q7S3B9_NEUCR	3.01451
RV161_YEAST	2.92002
Q7S814_NEUCR	2.92349
