# Supplementary material for: Understanding the evolutionary trend of intrinsically structural disorders in cancer relevant proteins as probed by Shannon entropy scoring and structure network analysis
Source: BMC Bioinformatics. 2019 Feb 4;19(Suppl 13):549. doi: 10.1186/s12859-018-2552-0 (PMC7394331; doi:10.1186/s12859-018-2552-0)
Supplement: Supplementary file 3 — Shannon entropy score of proteins under Breast cancer type 2 susceptibility protein family responsible for Breast cancer. (XLSX 10 kb) [file 12859_2018_2552_MOESM3_ESM.xlsx]

## Sheet: Additional File 2
Breast Cancer
Breast cancer type 2 susceptibility protein	Shannon entropy score
F7E9I9_XENTR	3.20662
F7B8V0_ORNAN	3.20526
G3W9Q7_SARHA	3.0947
BRCA2_HUMAN	3.16424
BRCA2_MOUSE	3.1296
G1KCX8_ANOCA	3.19083
F1P3B2_CHICK	3.17836
T1IU58_STRMM	3.23232
Q16TT4_AEDAE	3.22174
B0X0D2_CULQU	3.06531
W5MNK3_LEPOC	3.15398
I3JDK0_ORENI	3.1858
H3DFR1_TETNG	3.20139
G3PC75_GASAC	3.22015
W5L0S8_ASTMX	3.18724
F1R8E8_DANRE	3.17554
H3AGP4_LATCH	3.09857
