# Supplementary material for: Understanding the evolutionary trend of intrinsically structural disorders in cancer relevant proteins as probed by Shannon entropy scoring and structure network analysis
Source: BMC Bioinformatics. 2019 Feb 4;19(Suppl 13):549. doi: 10.1186/s12859-018-2552-0 (PMC7394331; doi:10.1186/s12859-018-2552-0)
Supplement: Supplementary file 4 — Shannon entropy score of proteins under Heat shock protein beta-1 protein family responsible for Prostate cancer. (XLSX 10 kb) [file 12859_2018_2552_MOESM4_ESM.xlsx]

## Sheet: Additional File 3
Prostrate Cancer
Heat shock protein beta-1	Shannon entropy score
HS176_ARATH	2.71329
HSP21_MAIZE	2.99232
I1LC12_SOYBN	3.11797
HS174_ORYSJ	3.11841
HSP17_ARATH	3.05687
SP21_STIAD	2.98157
HSP26_YEAST	2.99361
A8I6R6_CHLRE	3.09718
ACR_MYCTU	2.78452
18KD_MYCLE	3.15063
HSP18_CLOAB	3.15886
HS21C_WHEAT	3.035
HS25P_ARATH	2.93572
HS22C_SOYBN	2.92363
IBPA_SHIDS	3.07976
Q329C7_SHIDS	3.01552
HSP11_CAEEL	2.97005
HSP16_CAEEL	3.02495
HSP6A_DROME	3.13205
HSP27_DROME	3.1117
HSP23_DROME	3.10451
HSP26_DROME	3.17506
F7C8L7_XENTR	3.1323
HSPB1_CHICK	3.17724
CRYAB_ANAPL	3.01057
