# Supplementary material for: Understanding the evolutionary trend of intrinsically structural disorders in cancer relevant proteins as probed by Shannon entropy scoring and structure network analysis
Source: BMC Bioinformatics. 2019 Feb 4;19(Suppl 13):549. doi: 10.1186/s12859-018-2552-0 (PMC7394331; doi:10.1186/s12859-018-2552-0)
Supplement: Supplementary file 5 — Shannon entropy score of proteins under BAG family molecular chaperone regulator 1 protein family responsible for Prostate cancer. (XLSX 16 kb) [file 12859_2018_2552_MOESM5_ESM.xlsx]

## Sheet: Additional File 4
Prostrate Cancer
BAG family molecular chaperone regulator 1	Shannon entropy score
G4LUU3_SCHMA	3.35215
A0A068YCN0_ECHMU	3.04298
A0A068X6J5_HYMMI	3.22901
C1N331_MICPC	3.18785
G7Y9L7_CLOSI	3.1477
H2ZB10_CIOSA	3.16417
G4V719_SCHMA	3.02389
C3YMM0_BRAFL	3.30007
A7T064_NEMVE	3.35122
A7RG52_NEMVE	3.29033
K1RA89_CRAGI	3.14558
H3APB8_LATCH	2.99475
W5MUS9_LEPOC	2.72512
I3K3F5_ORENI	3.14853
W5K2S6_ASTMX	3.09754
F1RCU0_DANRE	3.09803
G3H379_CRIGR	3.15119
G1KKB0_ANOCA	3.08563
B4F6N8_XENTR	3.0031
H3ASH7_LATCH	3.10972
M4ALZ8_XIPMA	3.03175
V8P267_OPHHA	3.06077
U3KIM5_FICAL	3.03142
G3WYB2_SARHA	3.05833
F6PXH7_XENTR	3.17074
F1Q9J0_DANRE	3.16428
H2MFE7_ORYLA	2.90068
B1H1K1_XENTR	3.11341
F7CZ77_ORNAN	3.0613
F1RCU0_DANRE	3.2879
H3APB8_LATCH	3.35677
G3H379_CRIGR	3.18195
G1KKB0_ANOCA	3.29033
E9GL90_DAPPU	3.04943
T1K7D1_TETUR	3.24161
T1KFW1_TETUR	3.34774
T1L222_TETUR	3.1432
T1J5M6_STRMM	3.42715
Q17MT0_AEDAE	3.21761
D6WXJ0_TRICA	3.28755
B4LFI6_DROVI	3.31343
G6DS49_DANPL	3.28142
E0VT91_PEDHC	3.22243
T1IAI9_RHOPR	3.19488
J9JPZ8_ACYPI	3.22966
K7IYF9_NASVI	3.19078
E2B483_HARSA	3.24209
T1FS72_HELRO	3.28755
F7EVZ3_ORNAN	3.15918
G3H379_CRIGR	3.11992
H3APB8_LATCH	3.25628
G1KKB0_ANOCA	3.17764
B4F6N8_XENTR	3.22982
H3APB8_LATCH	3.40082
W5MUS9_LEPOC	3.15905
F1RCU0_DANRE	3.25082
G1KKB0_ANOCA	3.37391
H0W3L9_CAVPO	3.27083
G3H379_CRIGR	3.25748
B4F6N8_XENTR	3.39263
A9SAE3_PHYPA	3.43966
A9RFF9_PHYPA	3.51741
D8RX35_SELML	3.25692
F6HLV4_VITVI	3.29734
M0TED3_MUSAM	3.29859
M0SH44_MUSAM	3.40081
I1J1X7_BRADI	3.2891
I1MUR4_SOYBN	3.17402
B9RC23_RICCO	3.13302
B9GKN9_POPTR	3.14522
B9GW64_POPTR	3.24859
K4CP32_SOLLC	3.34785
B9R9G5_RICCO	3.17415
K4C4U4_SOLLC	3.12461
M1B4V1_SOLTU	3.20417
BAG1_ARATH	3.34241
BAG2_ARATH	3.21471
M4CYI6_BRARP	3.2714
M0RY03_MUSAM	3.14126
C0P467_MAIZE	3.08505
M0SEM7_MUSAM	3.3891
C5YH63_SORBI	3.07219
K7V2V0_MAIZE	3.17471
I1IS06_BRADI	3.26295
I1I974_BRADI	3.02963
J3MZC5_ORYBR	3.28846
U5DA30_AMBTC	3.15025
M0U7T1_MUSAM	3.25164
W1PBL5_AMBTC	3.17537
B9HNC8_POPTR	3.33344
M1BU61_SOLTU	3.32395
K7KA82_SOYBN	3.34915
W5DAR3_WHEAT	3.10487
D7SQW2_VITVI	2.94739
K4D3W3_SOLLC	3.28069
I1KKI1_SOYBN	3.25797
I1J7G7_SOYBN	3.29135
BAG4_ARATH	3.29468
M4D8M7_BRARP	3.10428
B9IGE0_POPTR	3.29076
B9SWX2_RICCO	3.34407
B9RMA2_RICCO	2.97747
F6I1N1_VITVI	3.02021
M1DMN4_SOLTU	3.27233
K4D3K3_SOLLC	3.19488
A9T687_PHYPA	3.26191
A9RFE1_PHYPA	3.25929
K4AZS1_SOLLC	3.32067
K7MT77_SOYBN	3.25122
B9GQF3_POPTR	3.14899
B9RE03_RICCO	3.26847
F6I688_VITVI	3.27113
M4CK19_BRARP	3.29666
D7LDX9_ARALL	3.26691
BAG6_ARATH	3.25747
M0RI91_MUSAM	3.31974
I1HZC4_BRADI	3.15463
J3LBI3_ORYBR	3.1306
K3YPA9_SETIT	3.25918
M0UNY2_HORVD	3.32707
M1C6A3_SOLTU	3.17496
W1P231_AMBTC	2.9562
I1P3N7_ORYGL	2.98485
M0TJ72_MUSAM	2.90062
C6TMW0_SOYBN	3.02779
D7KN87_ARALL	3.29838
B9IH92_POPTR	3.14852
F6HRM5_VITVI	3.19943
D2V8H6_NAEGR	3.02276
F2TVW7_SALR5	3.26697
E4WW94_OIKDI	3.06395
E9GSA1_DAPPU	3.22963
T1J8N3_STRMM	3.26315
R0JKB8_ANAPL	3.34318
V8NVL7_OPHHA	3.32982
A5PLC6_DANRE	3.24649
H2MU75_ORYLA	3.30482
H2TU40_TAKRU	3.42982
G7PS51_MACFA	3.31865
F7D6F9_MONDO	3.29663
F6X123_XENTR	3.37149
H3ABL9_LATCH	3.2133
K1RLU2_CRAGI	3.3072
I1FSP0_AMPQE	3.16242
E1G8Q8_LOALO	3.31578
BAG1_CAEEL	3.29948
R4XIM4_TAPDE	3.16154
M7XVQ9_RHOT1	3.1647
W5NK52_LEPOC	3.25911
A8XUW6_CAEBR	3.21498
BAG2_BOVIN	3.23768
Q6DIQ9_XENTR	3.11756
I3JTP8_ORENI	3.127
S2JHG9_MUCC1	3.33489
S2JQG5_MUCC1	3.13914
I1C9N9_RHIO9	3.18387
S2JTK5_MUCC1	3.2127
Q6C9J3_YARLI	3.13679
B0D0R5_LACBS	3.0587
L8X0T4_THACA	2.81789
G4T533_SERID	3.07968
V2XS08_MONRO	3.18873
S8F7J3_FOMPI	2.71101
M2PC58_CERS8	3.34413
K5W1K9_AGABU	2.7686
H1VLS2_COLHI	3.187
L2FYS0_COLGN	3.25588
K9G8Y1_PEND2	2.76735
Q5B5G9_EMENI	3.48088
A4D9T5_ASPFU	2.53251
V5G3B1_BYSSN	2.6886
Q2UU36_ASPOR	2.6896
A2RAY1_ASPNC	2.59715
S7ZBW8_PENO1	2.7037
Q0CTG4_ASPTN	3.34519
B8M838_TALSN	3.29322
E9D0E7_COCPS	3.14163
C5G8K2_AJEDR	2.6037
N1Q8I4_PSEFD	3.34092
N1Q5F4_DOTSN	3.37586
M2MTX9_BAUCO	3.3369
R1GSZ9_BOTPV	2.57615
B2VRL2_PYRTR	2.72735
R7YNG4_CONA1	2.65715
A7EPJ5_SCLS1	3.3501
M7TC37_BOTF1	2.66106
L8FY88_PSED2	2.71351
S3DBF8_GLAL2	2.6798
N1JMT7_BLUG1	2.6286
U1GLU5_ENDPU	2.65225
H6C4N1_EXODN	3.54273
R8BHE6_TOGMI	2.5837
F0XP20_GROCL	2.70735
S3CPV2_OPHP1	2.66735
M7TT20_EUTLA	3.44975
U7Q1L8_SPOS1	2.6798
G4MLR9_MAGO7	3.34975
A0A0C4DXH6_MAGP6	3.30965
Q1K829_NEUCR	2.6296
G2QWV3_THITE	3.362
Q2GX70_CHAGB	2.72735
G2QAA4_MYCTT	2.6686
G0SH62_CHATD	3.32757
J4UGB6_BEAB2	3.41531
G3JT27_CORMM	3.33449
G9NI77_HYPAI	2.48596
G9N141_HYPVG	2.50106
M1VVN6_CLAP2	3.23612
T5ANQ7_OPHSC	2.7247
E9E6R1_METAQ	2.52106
B6JYR9_SCHJY	3.24519
S9WXQ8_SCHCR	3.36725
BAG1B_SCHPO	3.32144
S8AFR7_DACHA	2.8198
G1X021_ARTOA	2.77841
D5GIA2_TUBMM	3.42898
B6K7U5_SCHJY	3.36076
BAG1A_SCHPO	3.23028
S9VVQ0_SCHCR	3.29754
A7TQR5_VANPO	2.87789
G8BQT1_TETPH	2.99073
I2H3K3_TETBL	3.22703
C5DHJ6_LACTC	3.2098
C5DWK5_ZYGRC	2.83034
G0V8K6_NAUCC	2.90012
G0W5Z6_NAUDC	2.94774
J7R9Y5_KAZNA	2.99199
H2AMV5_KAZAF	2.94544
F2Z605_CANGA	2.85889
E7NIV5_YEASO	2.78402
G8ZZS9_TORDC	3.00154
G8JTU4_ERECY	2.83134
Q74ZG8_ASHGO	2.75689
Q6CQM7_KLULA	3.09171
W1QKG8_OGAPD	2.87991
C4QXE7_KOMPG	3.25327
G3B5C3_CANTC	2.69125
C4XWA6_CLAL4	2.56396
A5DGF1_PICGU	2.5188
G8YPP5_PICSO	2.48106
G8BCJ2_CANPC	2.4876
M3JC03_CANMX	2.4988
A3LRX4_PICST	2.51125
Q6BW20_DEBHA	2.4676
D6WUP9_TRICA	3.012
I1FZ15_AMPQE	3.16533
