# Supplementary material for: Understanding the evolutionary trend of intrinsically structural disorders in cancer relevant proteins as probed by Shannon entropy scoring and structure network analysis
Source: BMC Bioinformatics. 2019 Feb 4;19(Suppl 13):549. doi: 10.1186/s12859-018-2552-0 (PMC7394331; doi:10.1186/s12859-018-2552-0)
Supplement: Supplementary file 6 — Shannon entropy score of proteins und er Apoptosis regulator Bcl-2 protein family responsible for acute lymphoblastic leukemia. (XLSX 15 kb) [file 12859_2018_2552_MOESM6_ESM.xlsx]

## Sheet: Additional File 5
acute lymphoblastic leukemia
Apoptosis regulator Bcl-2	Shannon entropy score
I1FE93_AMPQE	3.10833
M3ZPE6_XIPMA	3.18919
ARBH_HHV8P	3.03905
B3RJ74_TRIAD	2.96062
A7S0T4_NEMVE	2.94176
F6YVN3_CIOIN	3.02472
W4Y4K1_STRPU	3.042
G4VRL9_SCHMA	3.06725
G7YDP5_CLOSI	3.116
K1RL21_CRAGI	2.93663
H3ASQ4_LATCH	2.93196
W5MCT6_LEPOC	2.82606
Q08BX9_DANRE	2.98756
G3PMZ5_GASAC	2.96286
I3KNV2_ORENI	2.99223
H3D9M0_TETNG	2.95162
H3ABM8_LATCH	3.0821
Q6P4Y4_XENTR	3.11552
H0ZZC9_TAEGU	3.14876
H9GPC1_ANOCA	2.98919
F6XQQ4_MONDO	3.00357
H2UHB3_TAKRU	3.17985
W5KCK0_ASTMX	3.09648
H2LIC3_ORYLA	3.05838
I3ITC2_DANRE	2.82953
I3JM41_ORENI	2.72701
F1QTZ0_DANRE	3.03905
W5LAA1_ASTMX	2.84987
T1J047_STRMM	2.97117
E9G2H2_DAPPU	3.08798
T1L378_TETUR	3.11119
W4ZK86_STRPU	3.22314
H3B8S5_LATCH	3.06231
W5N4J7_LEPOC	3.06231
G3VRP5_SARHA	3.03266
H9H5R7_MACMU	3.06824
H0UT71_CAVPO	3.09565
G1KSN2_ANOCA	3.17319
U3JMQ7_FICAL	3.1279
T1G3V4_HELRO	3.04139
H2KNS3_CLOSI	3.07684
G4VKX7_SCHMA	3.15899
I1GDG3_AMPQE	2.94882
A0A068X6Q4_HYMMI	3.05486
C3ZQ72_BRAFL	3.13023
W4YE49_STRPU	3.13961
A7RF38_NEMVE	3.06389
K1P6Q7_CRAGI	3.06835
K1PB60_CRAGI	3.25543
F7B197_XENTR	2.91314
G1KME5_ANOCA	2.89851
F7CU62_MONDO	3.00346
L5MGG9_MYODS	2.94285
H2MMG3_ORYLA	2.73577
Q1LX53_DANRE	2.73306
W5JYR3_ASTMX	2.73306
W5NIN0_LEPOC	2.72296
H3A6G2_LATCH	2.8369
T1FVS9_HELRO	3.17674
A7SHM0_NEMVE	3.24304
W4XEV2_STRPU	3.18019
G4V9D2_SCHMA	3.28766
H3FCB7_PRIPA	2.77691
CED9_CAEBR	2.81412
E3LZ99_CAERE	2.9257
F1LBM6_ASCSU	2.86003
E1FPJ8_LOALO	3.23423
J9B8U4_WUCBA	2.87449
T1JCZ5_STRMM	3.17136
T1FPP3_HELRO	3.05916
I1GDG4_AMPQE	3.14848
A7SFS9_NEMVE	3.18191
A7SPR2_NEMVE	3.12514
A7S9S4_NEMVE	2.98663
C3ZJR3_BRAFL	3.1323
A0A087ZQJ8_APIME	3.19495
K1QHH5_CRAGI	3.16884
B3RSA4_TRIAD	3.18271
Q1L8X3_DANRE	3.24572
W5MMB7_LEPOC	3.17698
W5LHQ4_ASTMX	3.11491
A2BF68_DANRE	3.25983
G3PJT0_GASAC	3.17179
I3JHR5_ORENI	3.22174
H2MLZ3_ORYLA	3.03084
M4A3H9_XIPMA	3.25264
Q4SW32_TETNG	3.2285
H2RNY4_TAKRU	3.14581
H3AR18_LATCH	3.23033
F7ETY1_XENTR	3.2589
F1MQX4_BOVIN	3.21128
F6ZMX1_MONDO	3.25657
R4GLR1_CHICK	3.22781
R4GAJ0_ANOCA	3.09447
F6VJQ0_MONDO	2.98763
B2L10_MOUSE	2.93361
B2L10_RAT	2.76208
F1MV39_BOVIN	3.02471
G1LKR4_AILME	3.09503
M3WH69_FELCA	2.95072
L5K4M7_PTEAL	2.84949
L5LL48_MYODS	3.10134
F6ZPD4_HORSE	3.0564
H0WZ06_OTOGA	3.07033
G1T264_RABIT	3.035
H0W8I0_CAVPO	2.96971
F7CWX0_CALJA	3.17732
G3QLU6_GORGO	3.03565
H3ALX7_LATCH	3.11537
NR13_CHICK	2.59211
W5N753_LEPOC	3.23744
Q8UWD5_DANRE	3.22738
W5LAB6_ASTMX	3.10591
M4AUW7_XIPMA	3.21232
H2MBQ3_ORYLA	3.22307
G3PW08_GASAC	3.13581
I3J363_ORENI	3.1243
H3C1U2_TETNG	3.1374
H2T3R0_TAKRU	3.17694
E9FUS6_DAPPU	3.02005
G1N8C5_MELGA	2.97465
F6S8G3_ORNAN	3.15068
F6SFL4_MONDO	3.08498
I3MCZ7_ICTTR	3.11537
G5BEY0_HETGA	3.25893
G3V977_RAT	3.16649
H2R888_PANTR	3.09885
G1T1L8_RABIT	3.21061
L5L3N4_PTEAL	3.23406
W5Q0N6_SHEEP	3.16117
E2RS00_CANLF	3.16836
W4Y4Z4_STRPU	3.11212
W5M3E7_LEPOC	2.89557
W5KDC6_ASTMX	3.26081
H3A443_LATCH	2.98503
F6T3H1_XENTR	3.21416
A7SRF5_NEMVE	3.16884
A7S109_NEMVE	3.22314
B3SC15_TRIAD	3.26492
K1PWI6_CRAGI	3.15866
W4Z8J6_STRPU	3.18191
W5N4F7_LEPOC	3.16081
W5K5W9_ASTMX	3.18858
F8W266_DANRE	3.2013
I3JTS4_ORENI	3.10867
W5K2Q2_ASTMX	3.03122
I3KLB3_ORENI	3.04062
F7BXJ7_XENTR	3.14895
H9GPE7_ANOCA	3.06462
H2U5I4_TAKRU	3.00843
H3C2U1_TETNG	2.98714
H2SIR7_TAKRU	3.19219
H2U8D2_TAKRU	3.09629
H2MFY6_ORYLA	3.15147
M4A558_XIPMA	3.19423
I3KWT0_ORENI	3.13275
H2SP00_TAKRU	3.17052
Q6GLI5_XENTR	3.05203
F7IT36_CALJA	3.09265
I3N8W4_ICTTR	3.14979
I3MSY8_ICTTR	3.00363
H3AAS7_LATCH	3.1117
F6TEC3_XENTR	3.07575
G1TV33_RABIT	3.04892
T1FMT5_HELRO	3.15698
E5S8V8_TRISP	3.13663
B7Q4U7_IXOSC	3.24503
I1FSF4_AMPQE	3.07988
G7YHA1_CLOSI	3.05468
A0A068YER3_ECHMU	3.16081
A0A068XGH7_HYMMI	3.04167
EAR_EBVB9	3.0099
A7RN20_NEMVE	3.09352
A7SDL6_NEMVE	2.96219
A7SZR6_NEMVE	3.23985
W4XRT0_STRPU	3.21481
T1FK63_HELRO	3.34167
T1FPZ3_HELRO	3.17381
W4YZY3_STRPU	3.17645
C3ZFB2_BRAFL	3.01299
F7CWH6_XENTR	3.06962
I3N6F3_ICTTR	2.97553
G3UCC8_LOXAF	2.99721
G1K8X4_ANOCA	3.10858
W5KA26_ASTMX	3.04548
W5KF73_ASTMX	3.16296
G3PKC3_GASAC	3.18357
T1IVG1_STRMM	3.09543
A0A088ACI8_APIME	3.2636
K7IVU5_NASVI	3.27266
D6WIY9_TRICA	2.92412
E0W222_PEDHC	3.14536
T1H0W0_MEGSC	3.19242
B4N5R1_DROWI	3.23051
Q17KY1_AEDAE	2.82449
B0W585_CULQU	2.80783
B3MJ45_DROAN	2.82041
T1GHV7_MEGSC	3.19129
G6D013_DANPL	2.75457
H2Z3W0_CIOSA	3.21365
F7ABX1_CIOIN	3.25871
