# Supplementary material for: Understanding the evolutionary trend of intrinsically structural disorders in cancer relevant proteins as probed by Shannon entropy scoring and structure network analysis
Source: BMC Bioinformatics. 2019 Feb 4;19(Suppl 13):549. doi: 10.1186/s12859-018-2552-0 (PMC7394331; doi:10.1186/s12859-018-2552-0)
Supplement: Supplementary file 7 — Shannon entropy score of proteins under Calpain-type cysteine protease DEK1 protein family responsible for acute lymphoblastic leukemia. (XLSX 15 kb) [file 12859_2018_2552_MOESM7_ESM.xlsx]

## Sheet: Additional File 6
acute lymphoblastic leukemia
Calpain-type cysteine protease DEK1	Shannon entropy score
I3JFK8_ORENI	2.95812
F1R632_DANRE	2.89763
W5KG96_ASTMX	2.77218
I3IV71_ORENI	2.97018
H0W1N7_CAVPO	3.02231
G1KA77_ANOCA	2.99795
F7EDP7_MONDO	3.03342
G5BQI6_HETGA	2.90938
F7FGW6_ORNAN	2.91462
B2GUG2_XENTR	2.90938
H2ZUV0_LATCH	3.00122
M4ANX3_XIPMA	2.89296
W5K713_ASTMX	2.85906
H3BG10_LATCH	2.785
F6TJS4_XENTR	2.83879
G1SJ23_RABIT	2.94849
L9KQQ3_TUPCH	2.98507
G3Q5H4_GASAC	3.03589
W5LLH3_ASTMX	3.06089
W5NF66_LEPOC	2.90039
H3DGU1_TETNG	2.83144
M3ZVA7_XIPMA	2.81064
I3JJZ3_ORENI	2.8533
F6S8G4_XENTR	3.00594
F6XC76_XENTR	2.96788
G1N8W2_MELGA	2.87016
F6Q180_CALJA	2.82202
F1P959_CANLF	2.84766
M3WDP4_FELCA	2.91689
F7G830_ORNAN	2.95038
F7F719_MONDO	2.85709
G1KBL7_ANOCA	2.8525
F6VHK8_XENTR	2.83314
F6TDC2_XENTR	2.8283
I3LQD3_PIG	2.785
F7F9H3_ORNAN	2.79468
A5PMP0_DANRE	3.04927
H2U5V2_TAKRU	2.82346
W5NF88_LEPOC	2.84427
H2T141_TAKRU	2.97201
H2ZXK7_LATCH	2.81064
V8N945_OPHHA	2.9631
G1K9E5_ANOCA	2.81234
G3TW01_LOXAF	2.86048
F6SFW8_MACMU	2.90435
G1QUF7_NOMLE	2.96677
M3YMH6_MUSPF	2.92458
G1P491_MYOLU	2.77532
H0W2G7_CAVPO	2.94538
D3ZXF4_RAT	2.94708
I3M224_ICTTR	2.87016
H2T9A4_TAKRU	2.97105
T1IP60_STRMM	3.03867
K1RCZ2_CRAGI	2.87907
F7AMH7_CIOIN	2.97234
C3ZKN8_BRAFL	2.93621
C3Y6N1_BRAFL	2.94888
C3Y6N1_BRAFL	2.89889
G4V6C0_SCHMA	2.97882
G7Y893_CLOSI	2.95445
A0A068XWF4_HYMMI	2.95499
G4VDT5_SCHMA	3.0026
G7YU18_CLOSI	3.02513
T1FNH3_HELRO	2.99792
T1EM95_HELRO	2.98006
T1G630_HELRO	3.18902
T1G4S5_HELRO	2.92539
B3RJS5_TRIAD	2.97787
B3RNL8_TRIAD	3.00565
A7RJ83_NEMVE	3.02173
H9IS71_BOMMO	3.06583
E0W233_PEDHC	2.97726
J9K494_ACYPI	3.04731
J9LGL6_ACYPI	2.96183
T1JCQ1_STRMM	3.02137
E9GZ67_DAPPU	2.89725
E9G628_DAPPU	2.91638
T1I8H2_RHOPR	3.02355
W5JMN9_ANODA	2.90938
Q7PZT1_ANOGA	2.90754
B0WSM1_CULQU	2.96801
Q17E36_AEDAE	3.03746
B4GCQ6_DROPE	3.01028
Q2LZQ6_DROPS	3.05719
B0WSM3_CULQU	3.05378
W5JJM5_ANODA	3.09334
A0A0K0JR48_BRUMA	2.9393
H3EPM6_PRIPA	2.96912
Q9U2B2_CAEEL	3.01368
Q9N4B2_CAEEL	2.94948
H2VHD7_CAEJA	2.93375
U4PMH7_CAEEL	2.97787
K1Q505_CRAGI	2.8816
E4XHF7_OIKDI	2.96922
Q17E39_AEDAE	2.92327
B7Q089_IXOSC	2.94236
K1PHX3_CRAGI	3.0217
B0XDG9_CULQU	3.02133
D6WUX3_TRICA	2.96493
X1WIQ5_ACYPI	2.83216
H9GI64_ANOCA	2.84563
F7CP55_XENTR	2.92451
F7CD99_CALJA	2.75591
G3VXN5_SARHA	2.8477
G3P5U0_GASAC	2.97882
M4AW54_XIPMA	2.5935
H2TKT8_TAKRU	2.93987
I3J735_ORENI	3.02887
F6Z096_XENTR	2.81379
W5NAJ1_LEPOC	3.00136
H3CM27_TETNG	2.91986
I3IYD1_ORENI	2.86771
H2RJN1_TAKRU	2.86417
G3QB61_GASAC	3.01181
W5K4F4_ASTMX	3.05101
X1WD73_DANRE	3.11601
M3ZD93_XIPMA	3.03094
H2RZA9_TAKRU	3.02149
H2MXP5_ORYLA	3.1019
I3JNF9_ORENI	3.07752
M3ZD34_XIPMA	2.98066
M3ZD92_XIPMA	2.92143
I3JNG1_ORENI	3.04656
F1QW40_DANRE	2.93704
W5NI00_LEPOC	3.12139
F1Q9Z1_DANRE	2.98063
V8NLI7_OPHHA	2.87295
F1NGQ0_CHICK	2.95506
U3KA85_FICAL	2.77702
H2RDS4_PANTR	2.99516
L8Y8M7_TUPCH	2.96398
E2QWM8_CANLF	3.03128
H0XNU9_OTOGA	2.97417
G1Q947_MYOLU	2.80266
F1MB09_BOVIN	3.01739
D2VKJ8_NAEGR	2.99272
B3RIE5_TRIAD	3.07688
A7SN59_NEMVE	3.0212
U9UIW0_RHIID	3.06781
I1GIY1_AMPQE	2.96688
H2SMY0_TAKRU	2.82264
M3ZXS6_XIPMA	2.84518
H0ZS50_TAEGU	2.86431
L7N319_XENTR	2.78254
G3W892_SARHA	2.78778
I3MW90_ICTTR	2.84518
G1NV09_MYOLU	2.99979
W5MI53_LEPOC	2.87295
H3ACY1_LATCH	2.84701
M4AE78_XIPMA	3.01552
H2LRZ3_ORYLA	2.90754
I3JCJ7_ORENI	3.02416
H2V187_TAKRU	2.96861
W5N8X1_LEPOC	2.95812
F7D068_XENTR	2.73563
H9GJR3_ANOCA	2.93035
E1C312_CHICK	2.89733
H0Z763_TAEGU	2.87295
H1A2J0_TAEGU	2.86587
F7BAV6_ORNAN	2.82421
F6YNP0_MONDO	2.76865
W5N9G2_LEPOC	2.84653
M4ALQ1_XIPMA	2.68191
H3CN15_TETNG	2.76525
E7FDN3_DANRE	2.5915
H2ZV34_LATCH	2.68716
F6STM7_XENTR	2.89637
C3YJZ3_BRAFL	2.92327
E0VPQ6_PEDHC	2.78814
K1R1C6_CRAGI	2.96898
G4V693_SCHMA	3.04694
C3ZHX2_BRAFL	2.99633
