# Supplementary material for: Understanding the evolutionary trend of intrinsically structural disorders in cancer relevant proteins as probed by Shannon entropy scoring and structure network analysis
Source: BMC Bioinformatics. 2019 Feb 4;19(Suppl 13):549. doi: 10.1186/s12859-018-2552-0 (PMC7394331; doi:10.1186/s12859-018-2552-0)
Supplement: Supplementary file 8 — Shannon entropy score of proteins under Cellular tumor antigen p53 protein family responsible for lymphoma. (XLSX 9 kb) [file 12859_2018_2552_MOESM8_ESM.xlsx]

## Sheet: Additional File 7
lymphoma
Cellular tumor antigen p53	Shannon entropy score
P53_HUMAN	3.1721
P53_DANRE	3.22202
F7A9U0_XENTR	3.18217
P73_HUMAN	3.02707
P53_ORYLA	3.07369
