# Supplementary material for: Understanding the evolutionary trend of intrinsically structural disorders in cancer relevant proteins as probed by Shannon entropy scoring and structure network analysis
Source: BMC Bioinformatics. 2019 Feb 4;19(Suppl 13):549. doi: 10.1186/s12859-018-2552-0 (PMC7394331; doi:10.1186/s12859-018-2552-0)
Supplement: Supplementary file 9 — Shannon entropy score of proteins under RNA-binding protein 38 protein family responsible for lymphoma. (XLSX 11 kb) [file 12859_2018_2552_MOESM9_ESM.xlsx]

## Sheet: Additional File 8
lymphoma
RNA-binding protein 38	Shannon entropy score
RIM4_YEAST	2.99666
SSBP1_YEAST	3.2367
RNP1_YEAST	3.01885
RU1A_YEAST	2.81386
RU2B_HUMAN	3.03339
SNRPA_HUMAN	2.94758
CPO_DROME	3.15643
WHI3_YEAST	3.16428
SRSF3_MOUSE	2.78211
SRR55_DROME	2.64551
SRSF1_HUMAN	2.95865
RU17_DROME	3.18439
SGN1_YEAST	3.10611
ELAV_DROME	3.02287
SXL_DROME	3.17545
IST3_YEAST	3.25785
HNRPC_HUMAN	2.88719
E7QK28_YEASZ	2.9665
GBP2_YEAST	3.19643
RNA15_YEAST	3.29787
CSTF2_HUMAN	3.26439
U2AF2_HUMAN	3.14149
U2AF2_SCHPO	3.17011
MODU_DROME	3.08024
ELAV_DROME	3.21787
TIA1_HUMAN	2.9997
E7QK28_YEASZ	3.11643
TIA1_HUMAN	3.13357
PABP_DROME	3.25108
PES4_YEAST	2.96428
SXL_DROME	3.33145
ELAV4_HUMAN	3.20818
NAM8_YEAST	3.47911
TIA1_HUMAN	3.04575
RBMX_HUMAN	3.13105
RB97D_DROME	3.20164
NSR1_YEAST	3.13435
M4D5W2_BRARP	3.08951
RT19_ARATH	3.06765
E7QK28_YEASZ	3.07822
SRSF2_CHICK	3.02489
NONA_DROME	2.89957
TRA2_DROME	3.22149
NSR1_YEAST	3.20744
K4ASR0_SOLLC	3.13759
K4BK45_SOLLC	2.98434
LA_HUMAN	3.23388
PRP24_YEAST	3.24454
NUCL_CHICK	3.11579
GBP2_YEAST	3.21375
GBP2_YEAST	3.168
NOP3_YEAST	3.22538
SRSF1_HUMAN	2.85192
PABP_SCHPO	3.0163
PABP_DROME	3.21304
PABP_DROME	2.95613
MODU_DROME	2.94192
PRP24_YEAST	2.97192
PTBP1_HUMAN	3.05625
YME2_YEAST	3.07285
MEI2_SCHPO	2.95179
NOP3_YEAST	2.76224
IF4B_HUMAN	3.14327
HNRPF_HUMAN	3.17983
PRP24_YEAST	3.19244
SFPQ_HUMAN	2.90461
NONA_DROME	3.0563
NOP4_YEAST	3.1431
NOP4_YEAST	3.20855
MODU_DROME	2.91218
PES4_YEAST	2.99924
MIP6_YEAST	3.12235
